# Supplementary material for: Characterization of Physicochemical Properties, Bioactivities, and Sensory Attributes of Sea Buckthorn–Fava Bean Composite Instant Powder: Spray-Drying Versus Freeze-Drying Coupled with Carriers
Source: Foods. 2024 Dec 6;13(23):3944. doi: 10.3390/foods13233944 (PMC11641498; doi:10.3390/foods13233944)
Supplement: Supplementary file 1 [file foods-13-03944-s001.zip]

Archive with 1 entries (1 files):
- foods-3351723-supplementary.pdf
